# Supplementary material for: Deletion of Glycogen Synthase Kinase 3 Beta Reprograms NK Cell Metabolism
Source: Cancers (Basel). 2023 Jan 24;15(3):705. doi: 10.3390/cancers15030705 (PMC9913837; doi:10.3390/cancers15030705)
Supplement: Supplementary file 1 [file cancers-15-00705-s001.zip]

Archive with 1 entries (1 files):
- cancers-2171103-supplementary.pdf
